# Supplementary material for: What to Say When It Matters: Communication Skills to Address Implicit Bias Workshop
Source: MedEdPORTAL. 2025 Apr 15;21:11514. doi: 10.15766/mep_2374-8265.11514 (PMC11997152; doi:10.15766/mep_2374-8265.11514)
Supplement: Supplementary file 1 — Description of Microaggressions Workshop.docxEmail Advertisement.docxSurvey.docxCofacilitator Guide.docxLarge-Group Presentation.pptxGender Bias Simulation.mp4Student in Wheelchair Simulation.mp4Nursing Student Simulation.mp4Skills Card.docxMicroaggression Examples.docx [file mep_2374-8265.11514-s001.zip]

Archive with 11 entries (11 files):
- A. Description of Microaggressions Workshop.docx
- B. Email Advertisement.docx
- C. Survey.docx
- D. Cofacilitator Guide.docx
- E. Large-Group Presentation.pptx
- F. Gender Bias Simulation.mp4
- G. Student in Wheelchair Simulation.mp4
- H. Nursing Student Simulation.mp4
- I. Skills Card.docx
- J. Microaggression Examples.docx
- _Educational Summary Report_11514.pdf
